# Supplementary material for: Whole-body gene expression pattern registration in Platynereis larvae
Source: EvoDevo. 2012 Dec 3;3:27. doi: 10.1186/2041-9139-3-27 (PMC3586958; doi:10.1186/2041-9139-3-27)
Supplement: Additional file 2 — Compressed scripts and instructions for the rigid orientation step in ImageJ. The archive contains an instruction file imagej_instructions.txt and a folder with the scripts. [file 2041-9139-3-27-S2.zip]

Archive with 12 entries (9 files):
- imagej_instructions.txt
- __MACOSX/
- __MACOSX/._imagej_instructions.txt
- imagej_scripts/
- imagej_scripts/example_transform_file.txt
- imagej_scripts/Macro_applyTransform.ijm
- __MACOSX/imagej_scripts/
- __MACOSX/imagej_scripts/._Macro_applyTransform.ijm
- imagej_scripts/Macro_orient48.ijm
- __MACOSX/imagej_scripts/._Macro_orient48.ijm
- imagej_scripts/Macro_orient72.ijm
- __MACOSX/imagej_scripts/._Macro_orient72.ijm
