# Supplementary material for: Whole-body gene expression pattern registration in Platynereis larvae
Source: EvoDevo. 2012 Dec 3;3:27. doi: 10.1186/2041-9139-3-27 (PMC3586958; doi:10.1186/2041-9139-3-27)
Supplement: Additional file 2 — Compressed scripts and instructions for the rigid orientation step in ImageJ. The archive contains an instruction file imagej_instructions.txt and a folder with the scripts. [file 2041-9139-3-27-S2.zip › imagej_scripts/example_transform_file.txt]

 1 0 0 0
 0 1 0 0
 0 0 1 0
0 0 0 1
