# Supplementary material for: Whole-body gene expression pattern registration in Platynereis larvae
Source: EvoDevo. 2012 Dec 3;3:27. doi: 10.1186/2041-9139-3-27 (PMC3586958; doi:10.1186/2041-9139-3-27)
Supplement: Additional file 2 — Compressed scripts and instructions for the rigid orientation step in ImageJ. The archive contains an instruction file imagej_instructions.txt and a folder with the scripts. [file 2041-9139-3-27-S2.zip › imagej_scripts/Macro_applyTransform.ijm]

/*
This is the program to orient images using manually defined transform stored in <fname>.mat file in form of affine tansformation matrix. Each of the channels to which transform will be applied should be stored in TIFF file in the following format : <fname>_dapi.tif (DAPI channel), <fname>_green.tif (tubulin channel), <fname>_red.tif (gene expression). Note that the matrix file should have the same name as the original image. 

Prerequisite: ImageJ 1.46 and later; TransformJ plugin.
Author: Albina Asadulina, Max Planck Institute for Developmental Biology Tuebingen


*/

// *********** Parameters to change *********** //


dir = "/input_folder/"; //the name of the input directory with TIFF files
outdir = "/output_folder/"; // the folder for oriented images

// output image size

standWidth = 500;
standHeight = 500;

// *********************************************** // 


list = getFileList(dir); 

for (i=0; i<list.length; i++) { 
	fmat = list[i]; 
	
	if (endsWith(fmat, "mat")) {
		print(">>  " + fmat);
		
		dotIndex = indexOf (fmat , "."); 
		if (dotIndex < 0) print("Wrong file name " + fmat);
		path = substring(fmat, 0, dotIndex); 
	
		// Open matrix file and apply transform to DAPI channel

		// define image borders
		f_dapi = path + "_dapi.tif";
		open(dir + "/" + f_dapi);
		fmat= dir + "/" + fmat;
		run("TransformJ Affine", "matrix=" + fmat + " interpolation=linear background=0.0 adjust");

		// Crop
		statArray = calcBorders(getTitle);
		removeSlices(statArray[0], statArray[1]);
		cropImage(statArray[2], statArray[3], standWidth, standHeight);
		saveAs("Tiff", outdir + "/" + f_dapi);
		
		// apply transform to the GREEN channel
		f_green = path + "_green.tif";
		print(">>  " + f_green);
		open(dir + "/" + f_green);
		run("TransformJ Affine", "matrix=" + fmat + " interpolation=linear background=0.0 adjust");

		// crop
		removeSlices(statArray[0], statArray[1]);
		cropImage(statArray[2], statArray[3], standWidth, standHeight);
		saveAs("Tiff", outdir + "/" + f_green);			

		// apply transform to the RED channel
		f_red = path + "_red.tif";
		print(">>  " + f_red);
		open(dir + "/" + f_red);
		run("TransformJ Affine", "matrix=" + fmat + " interpolation=linear background=0.0 adjust");

		// crop
		removeSlices(statArray[0], statArray[1]);
		cropImage(statArray[2], statArray[3], standWidth, standHeight);
		saveAs("Tiff", outdir + "/" + f_red);

		run("Close All");
	}
} 

function calcBorders(title)
{	
	z1=findFirst(title);
	z2=findLast(title);

	run("Z Project...", "start=1 stop=" + nSlices + " projection=[Sum Slices]");
	run("8-bit");
	run("Set Measurements...", " center redirect=None decimal=1");
	run("Clear Results"); run("Measure");

	if (nResults > 0) { 
		cx = getResult('XM', 0);
		cy = getResult('YM', 0);
	}
	else { 
		cx = getWidth/2;
		cy = getHeight/2;
		//print("Error calculating the borders");
	}

	//print(z1+", "+z2+", "+cx+ ", "+ cy);
	close(); //projection

	return newArray(z1, z2, cx, cy);
}


function findFirst (title)
{
	selectWindow(title);
	z1=1;
	for (i=1; i<=nSlices; i++) {
		setSlice(i); 
		getStatistics(nPixels, mean, min, max);
		//print(i + " " + max + " " + mean);
		if (max > 50 && mean> 0.001) {z1 = i; i=nSlices+1; } // break
	}
	return z1;
}

function findLast(title)
{
	selectWindow(title);
	z2=nSlices;
	for (i=nSlices; i>0; i--) {
		setSlice(i); getStatistics(nPixels, mean, min, max);
		// print(max + " " + min);
		if (max > 50 && mean> 0.001) {z2 = i; i=0; }  // break
	}
	return z2;
}

function removeSlices(z1,z2) 
{
	if (z1<1 || z2>nSlices || z2<=z1) return;

	// first delete from the end
	for (i=nSlices; i>z2; i--) {		
		setSlice(nSlices);
		run("Delete Slice");
	}

	
	for (i=z1-1; i>=1; i--) {		
		setSlice(i);
		run("Delete Slice");
	}
}

function cropImage(cx, cy, w, h)
{
	// print (cx, cy, w, h);
	x1 = round(cx-w/2); if (x1<0) x1=1; 
	x2 = round(cx+w/2); if (x2>getWidth) x2=getWidth-1;

	y1 = round(cy - h/2); if (y1<0) y1=1; 
	y2 = round(cy + h/2); 	if (y2>getHeight) y2=getHeight-1;
	
	run("TransformJ Crop", "x-range=" + x1 + "," + x2 + " y-range=" + y1 + "," + y2 + " z-range=1," + nSlices);
}
