# Supplementary material for: Whole-body gene expression pattern registration in Platynereis larvae
Source: EvoDevo. 2012 Dec 3;3:27. doi: 10.1186/2041-9139-3-27 (PMC3586958; doi:10.1186/2041-9139-3-27)
Supplement: Additional file 2 — Compressed scripts and instructions for the rigid orientation step in ImageJ. The archive contains an instruction file imagej_instructions.txt and a folder with the scripts. [file 2041-9139-3-27-S2.zip › imagej_scripts/Macro_orient48.ijm]

/*
This is the program to rigidly orient images of 48 hpf larvae of Platynereis dumerilii based on the signal from ciliary band and nerve cord. Each scan should contain DAPI, acetylated tubulin and gene expression signals. Each of the signals should be recorded as individual channel and stored in TIFF file ending with _dapi.tif (DAPI channel), _green.tif (tubulin channel), _red.tif (gene expression).  

Prerequisite: ImageJ 1.46 and later; TransformJ plugin.
Author: Albina Asadulina, Max Planck Institute for Developmental Biology Tuebingen


*/

// *********** Parameters to change *********** //

dir = "/input_folder/"; //the name of the input directory with TIFF files
outdir = "/output_folder/"; // the folder for oriented images

matrFile = "tmp_matrix.txt";

// output image size
standWidth = 500; 
standHeight = 500;

// *********************************************** // 

mimInt = 245;
minSize = 30;
ciliaSize = 10000;


list = getFileList(dir); 

for (i=0; i<list.length; i++) { 
	file = list[i];  
 
	if (endsWith(file, "_green.tif")){ //  && indexOf(file, "Rops")>=0)  {
		print(">>  " + file + " " + i);
		open(dir + "/" + file);
		run("Set Scale...", "distance=0 known=0 pixel=1 unit=pixel");

		// Find larva width

		run("Z Project...", "start=1 stop=" + nSlices + " projection=[Max Intensity]");
		setAutoThreshold("Huang dark");
		run("Set Measurements...", "bounding redirect=None decimal=1");
		run("Analyze Particles...", "clear size=1000-Infinity circularity=0.00-1.00 show=Nothing");

		bw =getResult('Width',0);
		close(); //projection

		//
		// Find the orientation convinient to define ciliary band
		//
		
		setThreshold(mimInt, 255);
		run("Convert to Mask", "  black");
	
		initialAngle  = findView(bw);

		if(initialAngle!=0) {
			print("Initial rotation " + initialAngle);
			run("TransformJ Rotate", "z-angle=0 y-angle=0 x-angle=" + initialAngle + " interpolation=linear background=0.0");
		}

		rotTitle = getTitle; 

		// 
		// Define AP orientation (X and Z angles)
		//
		anglesXZ = calcXZ(rotTitle, bw);

		print("ax az: " + anglesXZ[0] + " " + anglesXZ[1]);
		ax = anglesXZ[0] ; az = anglesXZ[1];

		run("Close All");
		
		//
		// Apply AP orientation using tubulin
		//

		// AP rotation matrix
		mx_init = createMatrixX(initialAngle*PI/180);
		mz = createMatrixZ(az*PI/180);
		mx = createMatrixX(ax*PI/180);

		rotzx = multiplyMatr(mz, mx_init); // order of the matrices is important
		rotzx = multiplyMatr(mx, rotzx); // order of the matrices is important

		f = File.open(matrFile);
		strotzx = matrixToStr(rotzx);
		print(f, strotzx);
		File.close(f);

		open(dir + "/" + file); // original and transform it
		run("Set Scale...", "distance=0 known=0 pixel=1 unit=pixel");

		run("TransformJ Affine", "matrix=" + matrFile + " interpolation=linear background=0.0");


		//
		// Define DV orientation (angle Y)
		//		
		rotatedXZ = getTitle;
		ay = findAngleY(rotatedXZ);
		run("Close All");
		
		// Create matrix for final transform
				
		my = createMatrixY(ay*PI/180);
		rotzx = multiplyMatr(my, rotzx); // order of the matrices is important

		f = File.open(matrFile);
		strotzx = matrixToStr(rotzx);
		print(f, strotzx);
		File.close(f);

		// Apply orientation for all channels
		
		dotIndex = indexOf(file, "_green"); 
		if (dotIndex < 0) print("Wrong file name " + file);
		else 
		{
			path = substring(file, 0, dotIndex); 

			// DAPI
			f_dapi = path + "_dapi.tif";
			open(dir + "/" + f_dapi);
			run("Set Scale...", "distance=0 known=0 pixel=1 unit=pixel");
			run("TransformJ Affine", "matrix=" + matrFile + " interpolation=linear background=0.0 adjust");

			// define borders of the final image
			statArray = calcBorders(getTitle);

			removeSlices(statArray[0], statArray[1]);
			cropImage(statArray[2], statArray[3], standWidth, standHeight);

			saveAs("Tiff", outdir + "/" + f_dapi);
			close(); close(); 

			// GREEN
			open(dir + "/" + file);
			run("Set Scale...", "distance=0 known=0 pixel=1 unit=pixel");
			rotateAndCropImage(outdir, file, matrFile,  statArray[0], statArray[1], statArray[2], statArray[3], standWidth, standHeight);

			// RED
	 		f_red = path + "_red.tif";
			open(dir + "/" + f_red);
			run("Set Scale...", "distance=0 known=0 pixel=1 unit=pixel");
			rotateAndCropImage(outdir, f_red, matrFile,  statArray[0], statArray[1], statArray[2], statArray[3], standWidth, standHeight);

		}		

		run("Close All");
		
	}
}

function rotateAndCropImage(outDir, fileName, matrFile, z1, z2, cx, cy, w, h)
{		
	selectWindow(fileName);
	run("Set Scale...", "distance=0 known=0 pixel=1 unit=pixel");
	
	run("TransformJ Affine", "matrix=" + matrFile + " interpolation=linear background=0.0 adjust");

	removeSlices(z1,z2);
	cropImage(cx, cy, w, h);

	saveAs("Tiff", outdir + "/" + fileName); 

	close(); close();
}


function cropImage(cx, cy, w, h)
{	
	x1 = round(cx-w/2); if (x1<0) x1=1; 
	x2 = round(cx+w/2); if (x2>getWidth) x2=getWidth-1;

	y1 = round(cy - h/2); if (y1<0) y1=1; 
	y2 = round(cy + h/2); 	if (y2>getHeight) y2=getHeight-1;
	
	run("TransformJ Crop", "x-range=" + x1 + "," + x2 + " y-range=" + y1 + "," + y2 + " z-range=1," + nSlices);
}

function calcBorders(title)
{	
	z1=findFirst(title)-20;
	z2=findLast(title)+20;

	run("Z Project...", "start=1 stop=" + nSlices + " projection=[Sum Slices]");
	run("8-bit");
	run("Set Measurements...", " center redirect=None decimal=1");
	run("Clear Results"); run("Measure");

	if (nResults > 0) { 
		cx = getResult('XM', 0);
		cy = getResult('YM', 0);

	}
	else { 
		cx = getWidth/2;
		cy = getHeight/2;
		
	}

	close(); //projection

	return newArray(z1, z2, cx, cy);
}

function findFirst (title)
{
	selectWindow(title);
	z1=1;
	for (i=1; i<=nSlices; i++) {
		setSlice(i); 
		getStatistics(nPixels, mean, min, max);
		if (max > 50 && mean> 0.001) {z1 = i; i=nSlices+1; } // break
	}
	return z1;
}

function findLast(title)
{
	selectWindow(title);
	z2=nSlices;
	for (i=nSlices; i>0; i--) {
		setSlice(i); getStatistics(nPixels, mean, min, max);
		if (max > 50 && mean> 0.001) {z2 = i; i=0; }  // break
	}
	return z2;
}

function removeSlices(z1,z2) 
{
	if (z1<1 || z2>nSlices || z2<=z1) return;

	// first delete from the end
	for (i=nSlices; i>z2; i--) {		
		setSlice(nSlices);
		run("Delete Slice");
	}

	
	for (i=z1-1; i>=1; i--) {		
		setSlice(i);
		run("Delete Slice");
	}
}


function findAngleY(title)
{
		selectWindow(title);
		run("Set Scale...", "distance=0 known=0 pixel=1 unit=pixel");
		run("TransformJ Rotate", "z-angle=0.0 y-angle=0.0 x-angle=90 interpolation=linear background=0.0 adjust");

		st = findMiddle() + 10; 
		en =  st + 30; print(st, en);  // !!! 30 - if bright tubulin, 50 - else

		run("Z Project...", "start=" + st + " stop=" + en + " projection=[Max Intensity]");
		setAutoThreshold("MaxEntropy dark"); //Moments MaxEntropy Shanbhag

		// connect parts of the cord
		run("Convert to Mask");  run("Dilate");
		setAutoThreshold("MaxEntropy dark");

		run("Set Measurements...", "area fit redirect=None decimal=1");
		run("Analyze Particles...", "size=50-Infinity circularity=0.00-1.00 show=Nothing clear include");

		maxareaj=findMaxAreaJ(); 		
		if (maxareaj>=0){
			ay = getResult('Angle', maxareaj); print("ay " + ay);
		}
		else ay = 0;

		run("Rotate... ", "angle=" + ay + " grid=1 interpolation=None");


		run("Set Measurements...", "area  center redirect=None decimal=1");
		run("Analyze Particles...", "size=50-Infinity circularity=0.00-1.00 show=Nothing clear include");

		maxareaj=findMaxAreaJ(); 		
		if (maxareaj>=0){
			cy = getResult('YM', maxareaj); 
			
			if (cy < getHeight/2) { // upside down
				ay += 180; 
			}
		} 

		return ay;
}


function findMiddle()
{
	sum3 = 0; // current sum
	ist = 1;
	win = 3;
	st = 0;
	end = nSlices;
	setAutoThreshold("MaxEntropy dark stack");
	
	for (i=ist; i<=nSlices; i++) {
		setSlice(i);
		run("Create Selection");
		getStatistics(area, mean, min, max, std, histogram);
		sum3 += area; 

		if ( i%win == 0 ) {
			if(mean>80) {st=i; i=nSlices;}
		}
	}
	for (i= nSlices; i>0; i--) {
		setSlice(i);
		run("Create Selection");
		getStatistics(area, mean, min, max, std, histogram);
		sum3 += area; 

		if ( i%win == 0 ) {
			if(mean>80) {en=i; i=0;}
		}
	}

	run("Select All");

	mid = st + (en-st) / 2;
	return mid;
}

function findView(bw)
{
	// remove vcord

	run("Analyze Particles...", "size=30-Infinity circularity=0.00-1.00 show=Masks stack");
	maskedImage = getTitle();
	run("Invert LUT");

	// Try different Views	

	step = 30;
	n = 180/step; 
	run("Set Measurements...", "area fit redirect=None decimal=1");

	maxLen = 0;
	maxLenj = -1; 
	for(a=0; a<=n; a++) {  // first analyze and then rotate for the next iteration
		anglei = a * step; 
	
		if (anglei>0) {
			run("TransformJ Rotate", "z-angle=0 y-angle=0 x-angle=" + anglei + " interpolation=linear background=0.0");
		}

		run("Z Project...", "start=1 stop=" + nSlices + " projection=[Max Intensity]");
	 	setAutoThreshold("Huang dark");
		run("Analyze Particles...", "clear size=300-Infinity circularity=0.00-1.00 show=Nothing");

		maxareaj = findMaxAreaJ();
		len=-1;
		if (maxareaj>=0) len = getResult('Major', maxareaj);
		if (len > 0.5 * bw && maxLen < len) {
			maxLen = len;
			maxLenj = a;
		}
		close(); close(); // projection and rotation
		
	}

	initialAngle=0;
	if (maxLenj>=0) initialAngle = maxLenj * step; 

	return initialAngle;
}


function calcXZ(rotTitle, bw)
{
		setThreshold(255,255);
		
		//
		// remove vcord
		//
		run("Analyze Particles...", "size=30-Infinity circularity=0.00-1.00 show=Masks stack");
		inputImage = getTitle();
		run("Invert LUT");
				
		run("Z Project...", "start=1 stop=" + nSlices + " projection=[Max Intensity]");
		
		//
		// Analyze orientation further either rotated or orinal projection 
		// Z Angle
		//
		az = getAngleByRT(getTitle, bw); 

		//close(); // binary projection

		//
		// X Angle
		//
		selectWindow(inputImage);
		run("TransformJ Rotate", "z-angle=" + az+ " y-angle=90 x-angle=0 interpolation=linear background=0.0"); //adjust !!
		run("Z Project...", "start=1 stop=" + nSlices + " projection=[Max Intensity]");

		ax = getAngleByRT(getTitle, bw);

		//
		// Define the head
		//
		run("Rotate... ", "angle=" + ax + " grid=1 interpolation=None");
		setAutoThreshold("MaxEntropy dark");
		run("Set Measurements...", "area center redirect=None decimal=1");
		run("Clear Results");

		
		ax=-ax;


		run("Analyze Particles...", "size="+ 1000 + "-Infinity circularity=0.00-1.00 show=Nothing  clear");	
		maxareaj = findMaxAreaJ(); 
		cy=0; // do not rotate by default
		if (maxareaj>=0)	cy = getResult('YM', maxareaj);

		if (cy > getHeight/2) { // upside down
			ax += 180; print("upside");
		}

		return newArray(ax, az);
}

function disconnect()
{
	setAutoThreshold("MaxEntropy dark"); 
	run("Convert to Mask");
	run("Erode"); run("Erode");
}

function findMaxAreaJ()
{
	maxareaj=-1;
	maxarea=0;
	for (j=0; j<nResults; j++)
	{
		ar = getResult('Area', j); 
		if (ar>maxarea) { maxarea = ar ; maxareaj = j; } 
	}
	return maxareaj; 
}

function multiplyMatr(a, b) {
	c = newArray(9);
	for (i=0; i<3; i++) {
		for(j=0; j<3; j++) {
			for(k=0; k<3; k++) {
				i1 = i*3 + k;
				i2 = k*3 + j;
				c[i*3 + j] += a[i1] * b[i2];
			}
		}
	}

	return c;	
}

function createMatrixX(a) {
	ca = cos(a);
	sa = sin(a);
	mat = newArray(1, 0, 0, 0, ca, -sa, 0, sa, ca);
	return mat;
}

function createMatrixY(a) {
	ca = cos(a);
	sa = sin(a);
	mat = newArray(ca, 0, sa, 0, 1, 0, -sa, 0, ca);
	return mat;
}

function createMatrixZ(a) {
	ca = cos(a);
	sa = sin(a);
	mat = newArray(ca, -sa, 0, sa, ca, 0, 0, 0, 1);
	return mat;
}

function matrixToStr(m)
{
	stRotMatr = "";
	for (j=0; j<m.length; j++) {
		if(j%3==0 && j != 0) stRotMatr += " 0\n"; 
		
		stRotMatr += " " + m[j];
	}
	stRotMatr += " 0\n0 0 0 1";
	return stRotMatr;	
}


function getAngleByRT(title, bw)
{
	selectWindow(title);
	
	setAutoThreshold("MaxEntropy dark");
	run("Set Measurements...", "area fit shape redirect=None decimal=1");
	run("Analyze Particles...", "size=" + ciliaSize + "-Infinity circularity=0.00-1.00 show=Nothing clear include");

	maxareaj=findMaxAreaJ(); 

	// if (there is a big particle and its length is large enough)
	if (maxareaj>=0){ 
		angle = getResult('Angle', maxareaj);	 
		return angle;
	}

	else {	
		print("Using PCA");
		// image should be binary
		setAutoThreshold("MaxEntropy dark");
		run("Convert to Mask");
		run("Erode"); // remove leftover from cilia

		run("Clear Results");
		run("Orientation");
	
		String.copyResults();
		rtContent = String.paste();	
		
		artContent = split(rtContent,"\n");
		n = artContent.length / 4; 

		ind = 4; 
		artContent[ind] = replace(artContent[ind], ",", "");
		astVector = split(artContent[ind], " ");
		x = parseFloat(astVector[5]); 
		y = parseFloat(astVector[6]); 

		angle = atan2(y,x)  * 180/PI;
		angle = -angle; // OY direction

		close();
		return angle;
	}

	return 0;
}
