# Supplementary material for: Whole-body gene expression pattern registration in Platynereis larvae
Source: EvoDevo. 2012 Dec 3;3:27. doi: 10.1186/2041-9139-3-27 (PMC3586958; doi:10.1186/2041-9139-3-27)
Supplement: Additional file 2 — Compressed scripts and instructions for the rigid orientation step in ImageJ. The archive contains an instruction file imagej_instructions.txt and a folder with the scripts. [file 2041-9139-3-27-S2.zip › imagej_scripts/Macro_orient72.ijm]

/*This is the program to rigidly orient images of 72 hpf larvae of Platynereis dumerilii based on body mayor axis and signal from the nerve cord. Each scan should contain DAPI, acetylated tubulin and gene expression signals. Each of the signals should be recorded as individual channel and stored in TIFF file ending with _dapi.tif (DAPI channel), _green.tif (tubulin channel), _red.tif (gene expression).  

Prerequisite: ImageJ 1.46 and later; TransformJ plugin.
Author: Albina Asadulina, Max Planck Institute for Developmental Biology Tuebingen
*/

// *********** Parameters to change *********** //

dir = "/input_folder/"; //the name of the input directory with TIFF files
outdir = "/output_folder/"; // the folder for oriented images

matrFile = "tmp_matrix.txt";

// output image size
standWidth = 450;
standHeight = 550;


// ********************************************* // 

projMinAreaXY=10000; 
projMinArea2=400;  
ncilia=40;

angleZ=0;
angleX=0;
angleY=0;

list = getFileList(dir); 

for (i=0; i<list.length; i++) {
	file = list[i]; 

	if (endsWith(file, "_dapi.tif")) {
		print(">>  " + file + " " + i);
		open(dir + "/" + file);
		run("Set Scale...", "distance=0 known=0 pixel=1 unit=pixel");
		
		
		//
		// Define AP orientation (X and Z angles)
		//

		// find rotation around Z
		print ("Calculate Z rotation");
		angleZ =calcZAngle(file);  
		

		// Find rotation around X
		print ("Calculate X rotation");
		
		// Rotate around Z and 90 around Y 
		selectWindow(file);
		
		run("TransformJ Rotate", "z-angle=" + angleZ + " y-angle=90 x-angle=0.0 interpolation=linear background=0.0 adjust");
			
		title = getTitle;
 		angleX = calcMainAxisAngle(title); 
		close(); close();  

		// Define the head 
		if (angleX < 0) angleX = -angleX;
		else angleX -= 90;
		
		angleX = -angleX; 
		
		//
		// Find DV orientation using tubulin
		//
		print ("Calculate Y rotation");
		
		dotIndex = indexOf(file, "_dapi"); 
		if (dotIndex < 0) print("Wrong file name " + file);
		else 
		{
			path = substring(file, 0, dotIndex); 
			
			f_green = path + "_green.tif";
			open(dir + "/" + f_green);
			run("Set Scale...", "distance=0 known=0 pixel=1 unit=pixel");

			// aply transform				
			tangleX = 90 + angleX ;
			run("TransformJ Rotate", "z-angle=" + angleZ + " y-angle=0 x-angle=" + tangleX + " interpolation=linear background=0.0 adjust");
			
			title = f_green + " rotated";
			angleY = calcYAngle3(title); 
			
		}		


		if(abs(angleX)<2) angleX=0;
		if(abs(angleY)<2) angleY=0;
		if(abs(angleZ)<2) angleZ=0;

		print(angleZ + " " + angleX + " " + angleY);

		// Create final transform rotation matrix

		mz = createMatrixZ(angleZ * PI/180);
		mx = createMatrixX(angleX * PI/180);
		my = createMatrixY(angleY * PI/180);

		rotzxy = multiplyMatr(mx, mz); // order of the matrices is important
		rotzxy = multiplyMatr(my, rotzxy); // order of the matrices is important

		f = File.open(matrFile);
		strotzxy = matrixToStr(rotzxy);
		print(f, strotzxy);
		File.close(f);

		//	
		// Rotate dapi channel and define the borders of the image
		//		
		selectWindow(file);
		run("TransformJ Affine", "matrix=" + matrFile + " interpolation=linear background=0.0 adjust");
		statArray = calcBorders(getTitle);

		removeSlices(statArray[0], statArray[1]);
		cropImage(statArray[2], statArray[3], standWidth, standHeight);

		saveAs("Tiff", outdir + "/" + file); 

		//
		// Apply transform to other channels
		//
		rotateAndCropImage(outdir, f_green, matrFile, statArray[0], statArray[1], statArray[2], statArray[3], standWidth, standHeight);		
		
		f_red = path + "_red.tif";
		open (dir + "/" + f_red);
		rotateAndCropImage(outdir, f_red, matrFile, statArray[0], statArray[1], statArray[2], statArray[3], standWidth, standHeight);
		
		run("Close All");
	}
}

function calcBorders(title)
{	
	z1=findFirst(title)-20;
	z2=findLast(title)+20;

	run("Z Project...", "start=1 stop=" + nSlices + " projection=[Sum Slices]");
	run("8-bit");
	run("Set Measurements...", " center redirect=None decimal=1");
	run("Clear Results"); run("Measure");

	if (nResults > 0) { 
		cx = getResult('XM', 0);
		cy = getResult('YM', 0);

	}
	else { 
		cx = getWidth/2;
		cy = getHeight/2;
	}

	close(); //projection

	return newArray(z1, z2, cx, cy);
}

function getStMatrix(ax, ay, az)
{

	cx=cos(ax); cy=cos(ay);	cz=cos(az);
	sx=sin(ax);	sy=sin(ay);	sz=sin(az);

	r11=cz*cy+sy*sx*sz;
	rotMatr = newArray(r11, -cy*sz + sy*sx*cz, sy*cx, cx*sz,  cx*cz, -sx,  -sy*cz + cy*sx*sz, sy*sz+cy*sx*cz, cy*cx );

	stRotMatr = "";
	for (j=0; j<rotMatr.length; j++) {
	if(j%3==0 && j != 0) stRotMatr += " 0\n"; 
	         stRotMatr += " " + rotMatr[j];
	}
	stRotMatr += " 0\n0 0 0 1";
	return stRotMatr;
}


// Define Y angle based on nerve cord
function calcYAngle3(imTitle)
{
	
	angle = 0;
	selectWindow(imTitle);
	
	
	//
	// Define the slice with brain and lowest cilia
	// 

	prev=0; cur =0; next=0;

	z1=1;
	for (i=1; i<=nSlices; i++) {
		setSlice(i); 
		getStatistics(nPixels, mean, min, max);
		prev = cur;
		cur = next;
		next = mean;
		if (cur>prev && cur>next && mean > 5) {z1 = i-1; i=nSlices+1; } // break
	}
	
	prev=0; cur =0; next=0;

	z2=1;
	for (i=nSlices; i>0; i--) {
		setSlice(i); 
		getStatistics(nPixels, mean, min, max);
		prev = cur;
		cur = next;
		next = mean;
		if (cur>prev && cur>next && max > 250) {z2 = i+1; i=0; } // break
	}
	print(z1, z2);

	p = (z2-z1)/3; nst = z1+p; ne = z2-p;
	

	//
	// Remove cilia
	//
	run("Duplicate...", "title=[WLD-B79-N09-TDE-ventr-4_green.tif rotated-1] duplicate range=1-" + nSlices);
	setThreshold(255, 255);
	run("Convert to Mask", "  black");
	ciliaTitle = getTitle;

	imageCalculator("Subtract create stack", imTitle, ciliaTitle);

	// Define projection on the deciliated stack
	run("Z Project...", "start=" + nst + " stop=" + ne + " projection=[Sum Slices]");
	
	setAutoThreshold("MaxEntropy dark");

	run("Set Measurements...", " centroid fit redirect=None decimal=1");

	run("Analyze Particles...", "size=" + projMinArea2 + "-Infinity circularity=0-1.00 show=Nothing clear include");
		
	
	// if 1 or 2 particles found, can analyze 
	
	if (nResults == 1) { 
		cy = getResult('Y', 0);
		
		angle = getResult('Angle', 0); 
		angle = checkAngle(angle);
		
		if (cy < getHeight/2) { // upper part
			angle -= 180; 
		}
		print ("Based on 1 particle");
		
	}
	else if (nResults == 2) {	
		cx1 = getResult('X', 0); 
		cy1 = getResult('Y', 0); 

		cx2 = getResult('X', 1); 
		cy2 = getResult('Y', 1); 

		angle = atan((cy2-cy1)/(cx2-cx1)) * 180 / PI;
		
		if (cy1 < getHeight/2) { // upper part
			angle = 180 - angle; 
		}
		else {  // calculated as if OY is directed up
			angle = -angle;
		}
		
		print ("Based on 2 particles: " + angle + " "  + cx1 + " " + cy1 + " " + cx2 + " " + cy2);
	}
	else {print("Did not define(cord): " + imTitle);}
	
	return angle;
	
}


function checkAngle(angle) 
{
	if(angle>90) return angle-180;
	else if(angle<-90) return angle+180;
	else return angle;
}

function calcZAngle(imTitle)
{
	totAngle = 0;
	
	angle = calcMainAxisAngle(imTitle);
	if (angle == 0) { close(); return 0;} // close projection window
		
	// align the projection along the X axis 
	run("TransformJ Rotate", "z-angle=" + angle + " y-angle=0 x-angle=0.0 interpolation=linear background=0.0 adjust");

	// find a head using center of mass (should be more pixels near the head) 
	setAutoThreshold("Intermodes dark");

	run("Set Measurements...", "centroid bounding redirect=None decimal=1");
	run("Analyze Particles...", "size=" + projMinAreaXY + "-Infinity circularity=0.00-1.00 show=Nothing clear");
		
	// check		
	if (nResults>1 || nResults<=0) { 
		print("Wrong number of particles determined " + file);
		//continue(); 
	}
	else 
	{
		cx = getResult('X', 0);
		bx = getResult('BX', 0);
		bw = getResult('Width', 0);
		
		if (cx - bx < bw/2)  vertAngle = 90; // left side
		else vertAngle = -90; 
		
		totAngle = angle + vertAngle;	
		
	}
		
	// close opened images
	close(); close();// original and rotated  projection window
	 
		
	return totAngle;	
}

function calcMainAxisAngle(imTitle)
{
	angle = 0;
	
	selectWindow(imTitle);
	
	run("Z Project...", "start=1 stop=" + nSlices + " projection=[Max Intensity]");
	setAutoThreshold("Huang dark");

	// to remove cilia
	run("Convert to Mask");
	run("Erode"); run("Erode"); run("Erode");

	run("Set Measurements...", "fit redirect=None decimal=1");
	run("Analyze Particles...", "size=" + projMinAreaXY + "-Infinity circularity=0.00-1.00 show=Nothing clear");

	// check		
	if (nResults>1 || nResults<=0) {
		print("Wrong number of particles determined: " + imTit);		
	}
	else 
	{
		angle = getResult('Angle', 0);		
	}
			
	return angle;
}

function closeWindow(wname) {
	selectWindow(wname);
	close();
}

function findFirst (title)
{
	selectWindow(title);
	z1=1;
	for (i=1; i<=nSlices; i++) {
		setSlice(i); 
		getStatistics(nPixels, mean, min, max);
		if (max > 50 && mean> 0.001) {z1 = i; i=nSlices+1; } // break
	}
	return z1;
}

function findLast(title)
{
	selectWindow(title);
	z2=nSlices;
	for (i=nSlices; i>0; i--) {
		setSlice(i); getStatistics(nPixels, mean, min, max);
		if (max > 50 && mean> 0.001) {z2 = i; i=0; }  // break
	}
	return z2;
}

function removeSlices(z1,z2) 
{
	if (z1<1 || z2>nSlices || z2<=z1) return;

	// first delete from the end
	for (i=nSlices; i>z2; i--) {		
		setSlice(nSlices);
		run("Delete Slice");
	}

	
	for (i=z1-1; i>=1; i--) {		
		setSlice(i);
		run("Delete Slice");
	}
}


function rotateAndCropImage(outDir, fileName, matrFile, z1, z2, cx, cy, w, h)
{		
	selectWindow(fileName);
	run("Set Scale...", "distance=0 known=0 pixel=1 unit=pixel");
	
	run("TransformJ Affine", "matrix=" + matrFile + " interpolation=linear background=0.0 adjust");

	removeSlices(z1,z2);
	cropImage(cx, cy, w, h);
	
	saveAs("Tiff", outdir + "/" + fileName); 

}

function cropImage(cx, cy, w, h)
{
	dy=30;
	x1 = round(cx-w/2); if (x1<0) x1=1; 
	x2 = round(cx+w/2); if (x2>getWidth) x2=getWidth-1;

	y1 = round(cy - h/2+dy); if (y1<0) y1=1; 
	y2 = round(cy + h/2+dy); 	if (y2>getHeight) y2=getHeight-1;
	
	run("TransformJ Crop", "x-range=" + x1 + "," + x2 + " y-range=" + y1 + "," + y2 + " z-range=1," + nSlices);
}

function multiplyMatr(a, b) {
	c = newArray(9);
	for (i=0; i<3; i++) {
		for(j=0; j<3; j++) {
			for(k=0; k<3; k++) {
				i1 = i*3 + k;
				i2 = k*3 + j;
				c[i*3 + j] += a[i1] * b[i2];
			}
		}
	}

	return c;	
}


function createMatrixX(a) {
	ca = cos(a);
	sa = sin(a);
	mat = newArray(1, 0, 0, 0, ca, -sa, 0, sa, ca);
	return mat;
}

function createMatrixY(a) {
	ca = cos(a);
	sa = sin(a);
	mat = newArray(ca, 0, sa, 0, 1, 0, -sa, 0, ca);
	return mat;
}

function createMatrixZ(a) {
	ca = cos(a);
	sa = sin(a);
	mat = newArray(ca, -sa, 0, sa, ca, 0, 0, 0, 1);
	return mat;
}

function matrixToStr(m)
{
	stRotMatr = "";
	for (j=0; j<m.length; j++) {
		if(j%3==0 && j != 0) stRotMatr += " 0\n"; 
		
		stRotMatr += " " + m[j];
	}
	stRotMatr += " 0\n0 0 0 1";
	return stRotMatr;	
}		
