# Supplementary material for: Whole-body gene expression pattern registration in Platynereis larvae
Source: EvoDevo. 2012 Dec 3;3:27. doi: 10.1186/2041-9139-3-27 (PMC3586958; doi:10.1186/2041-9139-3-27)
Supplement: Additional file 3 — Compressed scripts and instructions for the non-rigid registration step using ITK. The archive contains an instruction file itk_instructions.txt and a folder with the scripts. [file 2041-9139-3-27-S3.zip]

Archive with 23 entries (20 files):
- ITK_instructions.txt
- __MACOSX/
- __MACOSX/._ITK_instructions.txt
- itk_scripts/
- itk_scripts/AffineRegistration.cxx
- __MACOSX/itk_scripts/
- __MACOSX/itk_scripts/._AffineRegistration.cxx
- itk_scripts/ApplyAffineTransform.cxx
- __MACOSX/itk_scripts/._ApplyAffineTransform.cxx
- itk_scripts/ApplyDeformableTransform.cxx
- __MACOSX/itk_scripts/._ApplyDeformableTransform.cxx
- itk_scripts/CMakeLists.txt
- __MACOSX/itk_scripts/._CMakeLists.txt
- itk_scripts/DeformableRegistration.cxx
- __MACOSX/itk_scripts/._DeformableRegistration.cxx
- itk_scripts/ITK_instructions (Autosaved).txt
- __MACOSX/itk_scripts/._ITK_instructions (Autosaved).txt
- itk_scripts/NormalizeAndAverageFiles.cxx
- __MACOSX/itk_scripts/._NormalizeAndAverageFiles.cxx
- itk_scripts/register.sh
- __MACOSX/itk_scripts/._register.sh
- itk_scripts/register_folder.sh
- __MACOSX/itk_scripts/._register_folder.sh
