# Supplementary material for: Whole-body gene expression pattern registration in Platynereis larvae
Source: EvoDevo. 2012 Dec 3;3:27. doi: 10.1186/2041-9139-3-27 (PMC3586958; doi:10.1186/2041-9139-3-27)
Supplement: Additional file 3 — Compressed scripts and instructions for the non-rigid registration step using ITK. The archive contains an instruction file itk_instructions.txt and a folder with the scripts. [file 2041-9139-3-27-S3.zip › itk_scripts/AffineRegistration.cxx]

/*
 Description: This is the program for affine image registration. It is based on the examples provided by ITK.
 Author: Albina Asadulina, Max Planck Institute for Developmental Biology
 
*/

#if defined(_MSC_VER)
#pragma warning ( disable : 4786 )
#endif


#include "itkMultiResolutionImageRegistrationMethod.h"
#include "itkMattesMutualInformationImageToImageMetric.h"

#include "itkLinearInterpolateImageFunction.h"
#include "itkRegularStepGradientDescentOptimizer.h"
#include "itkImage.h"
#include "itkCenteredTransformInitializer.h"

#include "itkAffineTransform.h"


#include "itkImageFileReader.h"
#include "itkImageFileWriter.h"

#include "itkResampleImageFilter.h"
#include "itkCastImageFilter.h"
#include "itkSubtractImageFilter.h"
#include "itkRescaleIntensityImageFilter.h"
#include "itkMultiResolutionPyramidImageFilter.h"


#include <fstream>
using namespace std;

//
//  The following piece of code implements an observer
//  that will monitor the evolution of the registration process.
//
#include "itkCommand.h"
class CommandIterationUpdate : public itk::Command 
{
public:
  typedef  CommandIterationUpdate   Self;
  typedef  itk::Command             Superclass;
  typedef itk::SmartPointer<Self>   Pointer;
  itkNewMacro( Self );
protected:
  CommandIterationUpdate() {};
public:
  typedef itk::RegularStepGradientDescentOptimizer OptimizerType;
  typedef   const OptimizerType *                  OptimizerPointer;

  void Execute(itk::Object *caller, const itk::EventObject & event)
    {
    Execute( (const itk::Object *)caller, event);
    }

  void Execute(const itk::Object * object, const itk::EventObject & event)
    {
    OptimizerPointer optimizer = 
                      dynamic_cast< OptimizerPointer >( object );
    if( ! itk::IterationEvent().CheckEvent( &event ) )
      {
      return;
      }
      std::cout << optimizer->GetCurrentIteration() << "   ";
      std::cout << optimizer->GetValue() << "   ";//<< std::endl;
      std::cout << optimizer->GetCurrentPosition() << std::endl;
    }
};


int main( int argc, char *argv[] )
{
  if( argc < 4 )
  {
    std::cerr << "Missing Parameters " << std::endl;
    std::cerr << "Usage: " << argv[0];
    std::cerr << "   fixedImageFile  movingImageFile " << std::endl;
		std::cerr << "   outputImagefile "<< std::endl;	
		std::cerr << "   [TransformFile]  [differenceBeforeRegistration] " << std::endl;
    std::cerr << "   [differenceAfterRegistration] " << std::endl;
    //std::cerr << "   [stepLength] [maxNumberOfIterations] "<< std::endl;
    return EXIT_FAILURE;
  }
	
  //
  // Define types
  //
  const    unsigned int    Dimension = 3;
  typedef  float           PixelType;

  typedef itk::Image< PixelType, Dimension >  FixedImageType;
  typedef itk::Image< PixelType, Dimension >  MovingImageType;
	
  typedef   float                                    InternalPixelType;
  typedef itk::Image< InternalPixelType, Dimension > InternalImageType;
 
  
  typedef itk::AffineTransform< double, Dimension  >     TransformType;

	// Transform
  typedef itk::RegularStepGradientDescentOptimizer       OptimizerType;
	
	// Metric
  typedef itk::MattesMutualInformationImageToImageMetric< 
                                    FixedImageType, 
                                    MovingImageType >    MetricType;
	//Interpolation	
  typedef itk:: LinearInterpolateImageFunction< 
                                    MovingImageType,
                                    double          >    InterpolatorType;
	// Multiresolution 
  typedef itk::MultiResolutionImageRegistrationMethod< 
                                    FixedImageType, 
                                    MovingImageType >    RegistrationType;
	// Pyramid
	typedef itk::MultiResolutionPyramidImageFilter<
																		InternalImageType,
																		InternalImageType >   FixedImagePyramidType;
  typedef itk::MultiResolutionPyramidImageFilter<
																		InternalImageType,
																		InternalImageType >   MovingImagePyramidType;
	// Centered transform
	typedef itk::CenteredTransformInitializer< TransformType, 
																		FixedImageType, 
																		MovingImageType >			TransformInitializerType;
	
	
	// Create metric, optimizer, interpolator, registration
  MetricType::Pointer         metric        = MetricType::New();
  OptimizerType::Pointer      optimizer     = OptimizerType::New();
  InterpolatorType::Pointer   interpolator  = InterpolatorType::New();
  RegistrationType::Pointer   registration  = RegistrationType::New();

	// Create pyramids
	FixedImagePyramidType::Pointer fixedImagePyramid = 
																		FixedImagePyramidType::New();
  MovingImagePyramidType::Pointer movingImagePyramid =
																		MovingImagePyramidType::New();
	
	// Init registration
  registration->SetMetric(							metric        );
  registration->SetOptimizer(						optimizer     );
  registration->SetInterpolator(				interpolator  );
  registration->SetFixedImagePyramid(		fixedImagePyramid );
  registration->SetMovingImagePyramid(	movingImagePyramid );
  registration->SetNumberOfLevels(			3 );
	
	// Create transform
  TransformType::Pointer  transform = TransformType::New();
  registration->SetTransform( transform );
	// transform->SetIdentity(); // ???

	// Read images
  typedef itk::ImageFileReader< FixedImageType  > FixedImageReaderType;
  typedef itk::ImageFileReader< MovingImageType > MovingImageReaderType;
  FixedImageReaderType::Pointer  fixedImageReader  = FixedImageReaderType::New();
  MovingImageReaderType::Pointer movingImageReader = MovingImageReaderType::New();
  fixedImageReader->SetFileName(  argv[1] );
  movingImageReader->SetFileName( argv[2] );

	// Cast images
	typedef itk::CastImageFilter< FixedImageType, InternalImageType > FixedCastFilterType;
  typedef itk::CastImageFilter< MovingImageType, InternalImageType > MovingCastFilterType;
	
  FixedCastFilterType::Pointer fixedCaster   = FixedCastFilterType::New();
  MovingCastFilterType::Pointer movingCaster = MovingCastFilterType::New();
	
  fixedCaster->SetInput(  fixedImageReader->GetOutput() );
  movingCaster->SetInput( movingImageReader->GetOutput() );
	
	// Input for registration
  registration->SetFixedImage(    fixedCaster->GetOutput()    );
  registration->SetMovingImage(   movingCaster->GetOutput()   );
  fixedCaster->Update();

  registration->SetFixedImageRegion( fixedImageReader->GetOutput()->GetBufferedRegion() );


  TransformInitializerType::Pointer initializer = TransformInitializerType::New();
  initializer->SetTransform(   transform );
  initializer->SetFixedImage(  fixedImageReader->GetOutput() );
  initializer->SetMovingImage( movingImageReader->GetOutput() );
  initializer->MomentsOn();
  initializer->InitializeTransform();
 
	// set parameters for metric
	unsigned int numberOfBins = 24;
	unsigned int numberOfSamples = 100000;
	metric->SetNumberOfHistogramBins( numberOfBins );
	metric->SetNumberOfSpatialSamples( numberOfSamples );

  registration->SetInitialTransformParameters( transform->GetParameters() );

  double translationScale = 1.0 / 1000.0;
  if( argc > 8 )
  {
    translationScale = atof( argv[8] );
  }


  // set optimizer params
  typedef OptimizerType::ScalesType       OptimizerScalesType;
  OptimizerScalesType optimizerScales( transform->GetNumberOfParameters() );

  optimizerScales[0] =  1.0;
  optimizerScales[1] =  1.0;
  optimizerScales[2] =  1.0;
  optimizerScales[3] =  1.0;
  optimizerScales[4] =  1.0;
  optimizerScales[5] =  1.0;
  optimizerScales[6] =  1.0;
  optimizerScales[7] =  1.0;
  optimizerScales[8] =  1.0;
  optimizerScales[9]  =  translationScale;
  optimizerScales[10] =  translationScale;
  optimizerScales[11] =  translationScale;

  optimizer->SetScales( optimizerScales );
  
  double steplength = 1.0;

  if( argc > 7 )
  {
    steplength = atof( argv[7] );
  }

  unsigned int maxNumberOfIterations = 100;

  if( argc > 8 )
  {
    maxNumberOfIterations = atoi( argv[8] );
  }

  optimizer->SetMaximumStepLength( steplength ); 
  optimizer->SetMinimumStepLength( 0.0001 );
  optimizer->SetNumberOfIterations( maxNumberOfIterations );
  optimizer->MinimizeOn();

  // Create the Command observer and register it with the optimizer  
  CommandIterationUpdate::Pointer observer = CommandIterationUpdate::New();
  optimizer->AddObserver( itk::IterationEvent(), observer );

  try 
  { 
    registration->StartRegistration(); 
    std::cout << "Optimizer stop condition: "
              << registration->GetOptimizer()->GetStopConditionDescription()
              << std::endl;
  } 
  catch( itk::ExceptionObject & err ) 
  { 
    std::cerr << "ExceptionObject caught !" << std::endl; 
    std::cerr << err << std::endl; 
    return EXIT_FAILURE;
  } 
  
	OptimizerType::ParametersType finalParameters = 
                    registration->GetLastTransformParameters();

  const unsigned int numberOfIterations = optimizer->GetCurrentIteration();
  const double bestValue = optimizer->GetValue();

  // Print out results
  //
  std::cout << "Result = " << std::endl;
  std::cout << " Iterations    = " << numberOfIterations << std::endl;
  std::cout << " Metric value  = " << bestValue          << std::endl;
  
  // Apply tranform
  typedef itk::ResampleImageFilter< MovingImageType, 
																		FixedImageType >    ResampleFilterType;

  TransformType::Pointer finalTransform = TransformType::New();

  finalTransform->SetParameters( finalParameters );
  finalTransform->SetFixedParameters( transform->GetFixedParameters() );

  ResampleFilterType::Pointer resampler = ResampleFilterType::New();

  resampler->SetTransform( finalTransform );
  resampler->SetInput( movingImageReader->GetOutput() );

  FixedImageType::Pointer fixedImage = fixedImageReader->GetOutput();

  resampler->SetSize(    fixedImage->GetLargestPossibleRegion().GetSize() );
  resampler->SetOutputOrigin(  fixedImage->GetOrigin() );
  resampler->SetOutputSpacing( fixedImage->GetSpacing() );
  resampler->SetOutputDirection( fixedImage->GetDirection() );
  resampler->SetDefaultPixelValue( 0 );
  
  typedef  unsigned char  OutputPixelType;	
  typedef itk::Image< OutputPixelType, Dimension > OutputImageType;
  
  typedef itk::CastImageFilter< FixedImageType,
																OutputImageType > CastFilterType;
                    
  typedef itk::ImageFileWriter< OutputImageType >  WriterType;

  WriterType::Pointer      writer =  WriterType::New();
  CastFilterType::Pointer  caster =  CastFilterType::New();


  writer->SetFileName( argv[3] );


  caster->SetInput( resampler->GetOutput() );
  writer->SetInput( caster->GetOutput()   );
  writer->Update();

	// Write difference books
  typedef itk::SubtractImageFilter< FixedImageType, 
																		FixedImageType, 
																		FixedImageType > DifferenceFilterType;

  DifferenceFilterType::Pointer difference = DifferenceFilterType::New();

  difference->SetInput1( fixedImageReader->GetOutput() );
  difference->SetInput2( resampler->GetOutput() );

  WriterType::Pointer writer2 = WriterType::New();
  
  typedef itk::RescaleIntensityImageFilter< FixedImageType, 
																						OutputImageType >   RescalerType;

  RescalerType::Pointer intensityRescaler = RescalerType::New();

  intensityRescaler->SetInput( difference->GetOutput() );
  intensityRescaler->SetOutputMinimum(   0 );
  intensityRescaler->SetOutputMaximum( 255 );
  
  writer2->SetInput( intensityRescaler->GetOutput() );  
  resampler->SetDefaultPixelValue( 1 );
  
	// Saving parameters to file	
	if( argc > 4 )
	{
		ofstream outdata;
		outdata.open( argv[4] ); // opens the file
		
		if( !outdata ) { // file couldn't be opened
      cerr << "Error: file could not be opened" << endl;
      exit(1);
		}
		
		for (unsigned int i=0; i<finalParameters.GetSize(); i++){
			std::cout << finalParameters[i] << " ";
			outdata << finalParameters[i] << "\n";      
		}
		std::cout << std::endl;
		
		outdata.close();
	}
	
	
  // Compute the difference image between the 
  // fixed and resampled moving image.
  if( argc > 6 )
    {
    writer2->SetFileName( argv[6] );
    writer2->Update();
    }


  typedef itk::IdentityTransform< double, Dimension > IdentityTransformType;
  IdentityTransformType::Pointer identity = IdentityTransformType::New();

  // Compute the difference image between the 
  // fixed and moving image before registration.
  if( argc > 5 )
    {
    resampler->SetTransform( identity );
    writer2->SetFileName( argv[5] );
    writer2->Update();
    }
	
  return EXIT_SUCCESS;
}
