# Supplementary material for: Whole-body gene expression pattern registration in Platynereis larvae
Source: EvoDevo. 2012 Dec 3;3:27. doi: 10.1186/2041-9139-3-27 (PMC3586958; doi:10.1186/2041-9139-3-27)
Supplement: Additional file 3 — Compressed scripts and instructions for the non-rigid registration step using ITK. The archive contains an instruction file itk_instructions.txt and a folder with the scripts. [file 2041-9139-3-27-S3.zip › itk_scripts/ApplyAffineTransform.cxx]

/*
 Description: This is the program to apply affine transform. It is based on the examples provided by ITK.
 Author: Albina Asadulina, Max Planck Institute for Developmental Biology
 
 */

#if defined(_MSC_VER)
#pragma warning ( disable : 4786 )
#endif


#include "itkImageRegistrationMethod.h"
#include "itkAffineTransform.h"
#include "itkImage.h"


#include "itkImageFileReader.h"
#include "itkImageFileWriter.h"
#include "itkResampleImageFilter.h"
#include "itkCastImageFilter.h"
#include "itkCenteredTransformInitializer.h"

#include <fstream>


using namespace std;


int main( int argc, char *argv[] )
{
  if( argc < 5 )
    {
    std::cerr << "Missing Parameters " << std::endl;
    std::cerr << "Usage: " << argv[0];
    std::cerr << " inputImage fixedImage";
		std::cerr << "ParametersFile outputImage" << std::endl;
			
    return EXIT_FAILURE;
    }
  //Define types
  const    unsigned int    Dimension = 3;
  typedef  unsigned short  PixelType;
  
  typedef itk::Image< PixelType, Dimension >  MovingImageType;
  typedef itk::Image< PixelType, Dimension >  ReferenceImageType;
 
  typedef   float                                    InternalPixelType;
  typedef itk::Image< InternalPixelType, Dimension > InternalImageType;
	
  typedef itk::ImageRegistrationMethod< InternalImageType, InternalImageType >  RegistrationType;
 
  typedef itk::AffineTransform< double, Dimension > TransformType;
  TransformType::Pointer      transform     = TransformType::New();
	
	// Read images
  typedef itk::ImageFileReader< MovingImageType  > MovingImageReaderType;
  typedef itk::ImageFileReader< ReferenceImageType > ReferenceImageReaderType;
  	
  MovingImageReaderType::Pointer  movingImageReader  = MovingImageReaderType::New();
  ReferenceImageReaderType::Pointer fixedImageReader = ReferenceImageReaderType::New();
	
  fixedImageReader->SetFileName(  argv[2] );
  movingImageReader->SetFileName( argv[1] );
  fixedImageReader->Update();
  movingImageReader->Update();
    
	// Initialize tranform class
  typedef itk::CenteredTransformInitializer< TransformType,  MovingImageType, 
											 ReferenceImageType >  TransformInitializerType;
  TransformInitializerType::Pointer initializer = TransformInitializerType::New();
  initializer->SetTransform(   transform );
  initializer->SetMovingImage(  movingImageReader->GetOutput() );
  initializer->SetFixedImage(  fixedImageReader->GetOutput() );
  initializer->MomentsOn();
  initializer->InitializeTransform();
		
  typedef RegistrationType::ParametersType ParametersType;   
  ParametersType finalParameters( transform->GetNumberOfParameters() );
	
	// read transform parameters
  ifstream inFile;
  inFile.open(argv[3]);
	
	if (!inFile) {
    exit(1);   // call system to stop
	}
	
	float x;
	int i=0;

	while (inFile >> x) {
		cout << x << std::endl;
		finalParameters[i] = x;
		i++;
	}
 
	inFile.close();	
	
	for (int i=0; i<12; i++) {
		cout << finalParameters[i] << " ";
	}
	std::cout << std::endl;
		
	// Apply transform
  ReferenceImageType::Pointer fixedImage = fixedImageReader->GetOutput();
	
  typedef itk::ResampleImageFilter<  ReferenceImageType, 
                            MovingImageType >    ResampleFilterType;

  transform->SetParameters( finalParameters );
  	
  ResampleFilterType::Pointer resample = ResampleFilterType::New();
  resample->SetTransform( transform );  
 
  resample->SetInput( movingImageReader->GetOutput() );
  resample->SetSize(    fixedImage->GetLargestPossibleRegion().GetSize() );
  resample->SetOutputOrigin(  fixedImage->GetOrigin() );
  resample->SetOutputSpacing( fixedImage->GetSpacing() );
  resample->SetOutputDirection( fixedImage->GetDirection() );
  resample->SetDefaultPixelValue( 0 );

	// write output
  typedef  unsigned char  OutputPixelType;
  typedef itk::Image< OutputPixelType, Dimension > OutputImageType;
  
  typedef itk::CastImageFilter< MovingImageType,
                        OutputImageType > CastFilterType;
                    
  typedef itk::ImageFileWriter< OutputImageType >  WriterType;

  WriterType::Pointer      writer =  WriterType::New();
  writer->SetFileName( argv[4] );
	
  CastFilterType::Pointer  caster =  CastFilterType::New();
  caster->SetInput( resample->GetOutput() );
  
  writer->SetInput( caster->GetOutput()   );
  writer->Update();


  return EXIT_SUCCESS;
}
