# Supplementary material for: Whole-body gene expression pattern registration in Platynereis larvae
Source: EvoDevo. 2012 Dec 3;3:27. doi: 10.1186/2041-9139-3-27 (PMC3586958; doi:10.1186/2041-9139-3-27)
Supplement: Additional file 3 — Compressed scripts and instructions for the non-rigid registration step using ITK. The archive contains an instruction file itk_instructions.txt and a folder with the scripts. [file 2041-9139-3-27-S3.zip › itk_scripts/CMakeLists.txt]

# This is the root ITK CMakeLists file.
CMAKE_MINIMUM_REQUIRED(VERSION 2.4)
IF(COMMAND CMAKE_POLICY)
  CMAKE_POLICY(SET CMP0003 NEW)
ENDIF(COMMAND CMAKE_POLICY)


# This project is designed to be built outside the Insight source tree.
PROJECT(ImageRegistration)

# Find ITK.
FIND_PACKAGE(ITK REQUIRED)
INCLUDE(${ITK_USE_FILE})

ADD_EXECUTABLE(AffineRegistration AffineRegistration.cxx)
TARGET_LINK_LIBRARIES(AffineRegistration ITKIO ITKNumerics)

ADD_EXECUTABLE(DeformableRegistration DeformableRegistration.cxx )
TARGET_LINK_LIBRARIES(DeformableRegistration ITKStatistics ITKIO ITKNumerics)

ADD_EXECUTABLE(ApplyAffineTransform ApplyAffineTransform.cxx )
TARGET_LINK_LIBRARIES(ApplyAffineTransform ITKIO ITKNumerics)

ADD_EXECUTABLE(ApplyDeformableTransform ApplyDeformableTransform.cxx )
TARGET_LINK_LIBRARIES(ApplyDeformableTransform ITKIO ITKNumerics)

ADD_EXECUTABLE(NormalizeAndAverageFiles NormalizeAndAverageFiles.cxx )
TARGET_LINK_LIBRARIES(NormalizeAndAverageFiles ITKIO ITKNumerics)
