# Supplementary material for: Whole-body gene expression pattern registration in Platynereis larvae
Source: EvoDevo. 2012 Dec 3;3:27. doi: 10.1186/2041-9139-3-27 (PMC3586958; doi:10.1186/2041-9139-3-27)
Supplement: Additional file 3 — Compressed scripts and instructions for the non-rigid registration step using ITK. The archive contains an instruction file itk_instructions.txt and a folder with the scripts. [file 2041-9139-3-27-S3.zip › itk_scripts/DeformableRegistration.cxx]

/*
 Description: This is the program for deformable image registration. It is based on the examples provided by ITK.
 Author: Albina Asadulina, Max Planck Institute for Developmental Biology
 
 */

#if defined(_MSC_VER)
#pragma warning ( disable : 4786 )
#endif


#include "itkImageRegistrationMethod.h"
#include "itkMultiResolutionImageRegistrationMethod.h"
#include "itkMattesMutualInformationImageToImageMetric.h"
#include "itkLinearInterpolateImageFunction.h"
#include "itkImage.h"
#include "itkMultiResolutionPyramidImageFilter.h"
#include "itkSubtractImageFilter.h"
#include "itkRescaleIntensityImageFilter.h"
#include "itkBSplineDeformableTransform.h"
#include "itkRegularStepGradientDescentOptimizer.h"

#include "itkImageFileReader.h"
#include "itkImageFileWriter.h"

#include "itkResampleImageFilter.h"
#include "itkCastImageFilter.h"
#include "itkSquaredDifferenceImageFilter.h"

#include "itkTimeProbesCollectorBase.h"

#ifdef ITK_USE_REVIEW
#include "itkMemoryProbesCollectorBase.h"
#define itkProbesCreate()  \
  itk::TimeProbesCollectorBase chronometer; \
  itk::MemoryProbesCollectorBase memorymeter
#define itkProbesStart( text ) memorymeter.Start( text ); chronometer.Start( text )
#define itkProbesStop( text )  chronometer.Stop( text ); memorymeter.Stop( text  )
#define itkProbesReport( stream )  chronometer.Report( stream ); memorymeter.Report( stream  )
#else
#define itkProbesCreate()  \
  itk::TimeProbesCollectorBase chronometer
#define itkProbesStart( text ) chronometer.Start( text )
#define itkProbesStop( text )  chronometer.Stop( text )
#define itkProbesReport( stream )  chronometer.Report( stream )
#endif


//  The following section of code implements a Command observer
//  used to monitor the evolution of the registration process.
//
#include "itkCommand.h"
class CommandIterationUpdate : public itk::Command 
{
public:
  typedef  CommandIterationUpdate   Self;
  typedef  itk::Command             Superclass;
  typedef itk::SmartPointer<Self>   Pointer;
  itkNewMacro( Self );
protected:
  CommandIterationUpdate() {};
public:
  typedef itk::RegularStepGradientDescentOptimizer       OptimizerType;
  typedef   const OptimizerType *						OptimizerPointer;
  
  void Execute(itk::Object *caller, const itk::EventObject & event)
    {
    Execute( (const itk::Object *)caller, event);
    }

  void Execute(const itk::Object * object, const itk::EventObject & event)
    {
    OptimizerPointer optimizer = 
      dynamic_cast< OptimizerPointer >( object );
    if( !(itk::IterationEvent().CheckEvent( &event )) )
      {
      return;
      }
    std::cout << optimizer->GetCurrentIteration() << "   ";
    std::cout << optimizer->GetValue() << "   "  << std::endl ;
    }
};


int main( int argc, char *argv[] )
{
  if( argc < 4 )
    {
    std::cerr << "Missing Parameters " << std::endl;
    std::cerr << "Usage: " << argv[0];
    std::cerr << " fixedImageFile  movingImageFile outputImagefile  ";
    std::cerr << " [differenceOutputfile] [differenceBeforeRegistration] ";
    std::cerr << " [deformationField] ";
    return EXIT_FAILURE;
    }
  // Define types
  const    unsigned int    ImageDimension = 3;
  typedef  float           PixelType;

  typedef itk::Image< PixelType, ImageDimension >  FixedImageType;
  typedef itk::Image< PixelType, ImageDimension >  MovingImageType;

	typedef   float                                    InternalPixelType;
  typedef itk::Image< InternalPixelType, ImageDimension > InternalImageType;

  const unsigned int SpaceDimension = ImageDimension;
  const unsigned int SplineOrder = 3;
  typedef double CoordinateRepType;

  typedef itk::BSplineDeformableTransform<
                            CoordinateRepType,
                            SpaceDimension,
                            SplineOrder >     TransformType;

  typedef itk::RegularStepGradientDescentOptimizer       OptimizerType;


  typedef itk::MattesMutualInformationImageToImageMetric< 
                                    FixedImageType, 
                                    MovingImageType >    MetricType;

  typedef itk:: LinearInterpolateImageFunction< 
                                    MovingImageType,
                                    double          >    InterpolatorType;

  typedef itk::MultiResolutionImageRegistrationMethod< 
                                    FixedImageType, 
                                    MovingImageType >    RegistrationType;
	
	
	typedef itk::MultiResolutionPyramidImageFilter<	InternalImageType,
													InternalImageType >   FixedImagePyramidType;
  typedef itk::MultiResolutionPyramidImageFilter<	InternalImageType,
													InternalImageType >   MovingImagePyramidType;

  // metric	
  MetricType::Pointer         metric        = MetricType::New();
  OptimizerType::Pointer      optimizer     = OptimizerType::New();
  InterpolatorType::Pointer   interpolator  = InterpolatorType::New();
  RegistrationType::Pointer   registration  = RegistrationType::New();
  
  FixedImagePyramidType::Pointer fixedImagePyramid = FixedImagePyramidType::New();
  MovingImagePyramidType::Pointer movingImagePyramid = MovingImagePyramidType::New();

  fixedImagePyramid->SetNumberOfLevels(3);
  movingImagePyramid->SetNumberOfLevels(3);
	
  // Initialize registration class
  registration->SetMetric(        metric        );
  registration->SetOptimizer(     optimizer     );
  registration->SetInterpolator(  interpolator  );
	registration->SetFixedImagePyramid( fixedImagePyramid );
  registration->SetMovingImagePyramid( movingImagePyramid );

	
  TransformType::Pointer  transform = TransformType::New();
  registration->SetTransform( transform );
  
  typedef itk::ImageFileReader< FixedImageType  > FixedImageReaderType;
  typedef itk::ImageFileReader< MovingImageType > MovingImageReaderType;

  // Read images
  FixedImageReaderType::Pointer  fixedImageReader  = FixedImageReaderType::New();
  MovingImageReaderType::Pointer movingImageReader = MovingImageReaderType::New();

  fixedImageReader->SetFileName(  argv[1] );
  movingImageReader->SetFileName( argv[2] );

  FixedImageType::ConstPointer fixedImage = fixedImageReader->GetOutput();

	typedef itk::CastImageFilter< FixedImageType, InternalImageType > FixedCastFilterType;
  typedef itk::CastImageFilter< MovingImageType, InternalImageType > MovingCastFilterType;
	
  FixedCastFilterType::Pointer fixedCaster   = FixedCastFilterType::New();
  MovingCastFilterType::Pointer movingCaster = MovingCastFilterType::New();
	
  fixedCaster->SetInput(  fixedImageReader->GetOutput() );
  movingCaster->SetInput( movingImageReader->GetOutput() );
	
  registration->SetFixedImage(    fixedCaster->GetOutput()    );
  registration->SetMovingImage(   movingCaster->GetOutput()   );
  fixedCaster->Update();

  FixedImageType::RegionType fixedRegion = fixedImage->GetBufferedRegion();
  
  registration->SetFixedImageRegion( fixedRegion );


  typedef TransformType::RegionType RegionType;
  RegionType bsplineRegion;
  RegionType::SizeType   gridSizeOnImage;
  RegionType::SizeType   gridBorderSize;
  RegionType::SizeType   totalGridSize;

  gridSizeOnImage.Fill( 5 );
  gridBorderSize.Fill( 3 );    // Border for spline order = 3 ( 1 lower, 2 upper )
  totalGridSize = gridSizeOnImage + gridBorderSize;

  bsplineRegion.SetSize( totalGridSize );

  // Initialize transform 
  typedef TransformType::SpacingType SpacingType;
  SpacingType spacing = fixedImage->GetSpacing();

  typedef TransformType::OriginType OriginType;
  OriginType origin = fixedImage->GetOrigin();

  FixedImageType::SizeType fixedImageSize = fixedRegion.GetSize();

  for(unsigned int r=0; r<ImageDimension; r++)
    {
    spacing[r] *= static_cast<double>(fixedImageSize[r] - 1)  / 
                  static_cast<double>(gridSizeOnImage[r] - 1);
    }

  FixedImageType::DirectionType gridDirection = fixedImage->GetDirection();
  SpacingType gridOriginOffset = gridDirection * spacing;

  OriginType gridOrigin = origin - gridOriginOffset; 

  transform->SetGridSpacing( spacing );
  transform->SetGridOrigin( gridOrigin );
  transform->SetGridRegion( bsplineRegion );
  transform->SetGridDirection( gridDirection );
  

  typedef TransformType::ParametersType     ParametersType;

  const unsigned int numberOfParameters =
               transform->GetNumberOfParameters();
  
	
	ParametersType parameters( numberOfParameters );
  parameters.Fill( 0.0 );

  transform->SetParameters( parameters );
	
  registration->SetInitialTransformParameters( transform->GetParameters() );

  // Initialize optimizer
  typedef OptimizerType::ScalesType       OptimizerScalesType;
		
  OptimizerScalesType optimizerScales = OptimizerScalesType( numberOfParameters );
  optimizerScales.Fill( 1.0 );
	
  optimizer->SetScales( optimizerScales );
		
	optimizer->SetMaximumStepLength( 10.0 );
  optimizer->SetMinimumStepLength(  0.001 );
	
  optimizer->SetRelaxationFactor( 0.3 );
  optimizer->SetNumberOfIterations( 100 );
	
	metric->SetNumberOfSpatialSamples( numberOfParameters * 100 );
	
	
	// Create the Command observer and register it with the optimizer.
  //
  CommandIterationUpdate::Pointer observer = CommandIterationUpdate::New();
  optimizer->AddObserver( itk::IterationEvent(), observer );


  // Add a time probe
  itkProbesCreate();

  std::cout << std::endl << "Starting Registration" << std::endl;

  try 
    { 
    itkProbesStart( "Registration" );
    registration->StartRegistration(); 
    itkProbesStop( "Registration" );
    std::cout << "Optimizer stop condition = "
              << registration->GetOptimizer()->GetStopConditionDescription()
              << std::endl;
    } 
  catch( itk::ExceptionObject & err ) 
    { 
    std::cerr << "ExceptionObject caught !" << std::endl; 
    std::cerr << err << std::endl; 
    return EXIT_FAILURE;
    } 
  
  OptimizerType::ParametersType finalParameters = 
                    registration->GetLastTransformParameters();

  itkProbesReport( std::cout );

  transform->SetParameters( finalParameters );

  typedef itk::ResampleImageFilter< MovingImageType, 
                            FixedImageType >    ResampleFilterType;
	
  // Initialize resample filter
  ResampleFilterType::Pointer resample = ResampleFilterType::New();

  resample->SetTransform( transform );
  resample->SetInput( movingImageReader->GetOutput() );

  resample->SetSize(    fixedImage->GetLargestPossibleRegion().GetSize() );
  resample->SetOutputOrigin(  fixedImage->GetOrigin() );
  resample->SetOutputSpacing( fixedImage->GetSpacing() );
  resample->SetOutputDirection( fixedImage->GetDirection() );
  resample->SetDefaultPixelValue( 0 );
  
  // Create output
  typedef  unsigned char  OutputPixelType;

  typedef itk::Image< OutputPixelType, ImageDimension > OutputImageType;
  
  typedef itk::CastImageFilter< FixedImageType,
                        OutputImageType > CastFilterType;
                    
  typedef itk::ImageFileWriter< OutputImageType >  WriterType;


  WriterType::Pointer      writer =  WriterType::New();
  CastFilterType::Pointer  caster =  CastFilterType::New();


  writer->SetFileName( argv[3] );


  caster->SetInput( resample->GetOutput() );
  writer->SetInput( caster->GetOutput()   );


  try
    {
    writer->Update();
    }
  catch( itk::ExceptionObject & err ) 
    { 
    std::cerr << "ExceptionObject caught !" << std::endl; 
    std::cerr << err << std::endl; 
    //return EXIT_FAILURE;
    } 
 


	typedef itk::SubtractImageFilter< 
	FixedImageType, 
	FixedImageType, 
	FixedImageType > DifferenceFilterType;
	
	DifferenceFilterType::Pointer difference = DifferenceFilterType::New();
	
	difference->SetInput1( fixedImageReader->GetOutput() );
	difference->SetInput2( resample->GetOutput() );
	
	WriterType::Pointer writer2 = WriterType::New();
	
	typedef itk::RescaleIntensityImageFilter< 
	FixedImageType, 
	OutputImageType >   RescalerType;
	
	RescalerType::Pointer intensityRescaler = RescalerType::New();
	
	intensityRescaler->SetInput( difference->GetOutput() );
	intensityRescaler->SetOutputMinimum(   0 );
	intensityRescaler->SetOutputMaximum( 255 );
	
	writer2->SetInput( intensityRescaler->GetOutput() ); 
	

  if( argc >= 5 )
    {
    difference->SetInput1( fixedImageReader->GetOutput() );
    difference->SetInput2( resample->GetOutput() );
    writer2->SetFileName( argv[4] );
    try
      {
      writer2->Update();
      }
    catch( itk::ExceptionObject & err ) 
      { 
      std::cerr << "ExceptionObject caught !" << std::endl; 
      std::cerr << err << std::endl; 
      } 
    }

  if( argc >= 6 )
    {
    writer2->SetFileName( argv[5] );
    difference->SetInput1( fixedImageReader->GetOutput() );
    difference->SetInput2( movingImageReader->GetOutput() );
    try
      {
      writer2->Update();
      }
    catch( itk::ExceptionObject & err ) 
      { 
      std::cerr << "ExceptionObject caught !" << std::endl; 
      std::cerr << err << std::endl; 
      } 
    }

  // Generate the explicit deformation field resulting from 
  // the registration.
  if( argc >= 7 )
    {

    typedef itk::Vector< float, ImageDimension >      VectorType;
    typedef itk::Image< VectorType, ImageDimension >  DeformationFieldType;

    DeformationFieldType::Pointer field = DeformationFieldType::New();
    field->SetRegions( fixedRegion );
    field->SetOrigin( fixedImage->GetOrigin() );
    field->SetSpacing( fixedImage->GetSpacing() );
    field->SetDirection( fixedImage->GetDirection() );
    field->Allocate();

    typedef itk::ImageRegionIterator< DeformationFieldType > FieldIterator;
    FieldIterator fi( field, fixedRegion );

    fi.GoToBegin();

    TransformType::InputPointType  fixedPoint;
    TransformType::OutputPointType movingPoint;
    DeformationFieldType::IndexType index;

    VectorType displacement;

    while( ! fi.IsAtEnd() )
      {
      index = fi.GetIndex();
      field->TransformIndexToPhysicalPoint( index, fixedPoint );
      movingPoint = transform->TransformPoint( fixedPoint );
      displacement = movingPoint - fixedPoint;
      fi.Set( displacement );
      ++fi;
      }

    typedef itk::ImageFileWriter< DeformationFieldType >  FieldWriterType;
    FieldWriterType::Pointer fieldWriter = FieldWriterType::New();

    fieldWriter->SetInput( field );

    fieldWriter->SetFileName( argv[6] );
    try
      {
      fieldWriter->Update();
      }
    catch( itk::ExceptionObject & excp )
      {
      std::cerr << "Exception thrown " << std::endl;
      std::cerr << excp << std::endl;
      }
    }
			

  return EXIT_SUCCESS;
}

#undef itkProbesCreate
#undef itkProbesStart
#undef itkProbesStop
#undef itkProbesReport
