# Supplementary material for: Whole-body gene expression pattern registration in Platynereis larvae
Source: EvoDevo. 2012 Dec 3;3:27. doi: 10.1186/2041-9139-3-27 (PMC3586958; doi:10.1186/2041-9139-3-27)
Supplement: Additional file 3 — Compressed scripts and instructions for the non-rigid registration step using ITK. The archive contains an instruction file itk_instructions.txt and a folder with the scripts. [file 2041-9139-3-27-S3.zip › itk_scripts/NormalizeAndAverageFiles.cxx]

/*
 Description: This is the program to normalize and average list of iamges. It is based on the examples provided by ITK.
 Author: Albina Asadulina, Max Planck Institute for Developmental Biology

 */

#if defined(_MSC_VER)
#pragma warning ( disable : 4786 )
#endif

#include "itkImage.h"
#include "itkImageRegionConstIterator.h"
#include "itkImageRegionIterator.h"
#include "itkImageFileReader.h"
#include "itkImageFileWriter.h"
#include "itkStatisticsImageFilter.h"
#include "itkRescaleIntensityImageFilter.h"

#include <math.h>

int main( int argc, char *argv[] )
{
  // Verify the number of parameters on the command line.
  if ( argc < 4 )
    {
      std::cerr << "Missing parameters. " << std::endl;
      std::cerr << "Usage: " << std::endl;
      std::cerr << argv[0]
                << " inputFileList outputImageFile "
                << std::endl;
      return -1;
    }
  // Define types
  const unsigned int Dimension = 3;
  
  typedef unsigned char                      PixelType;
  typedef itk::Image< PixelType, Dimension > ImageType;
  
	// We use floats internally
	typedef   float                                    InternalPixelType;
	typedef itk::Image< float, Dimension> InternalImageType;
	
  
  typedef itk::ImageFileReader< ImageType > ReaderType;
  typedef itk::ImageFileWriter< ImageType > WriterType;

	// create output image
	InternalImageType::Pointer outputImage = NULL;
	
	typedef itk::ImageRegionConstIterator< ImageType > ConstIteratorType;
  typedef itk::ImageRegionIterator< InternalImageType>  IteratorType;
  
	// pointer to input images
	ImageType::Pointer inputImage1;
	ReaderType::Pointer reader1 = ReaderType::New();

	// statistics
	typedef itk::StatisticsImageFilter< ImageType >	StatisticsFilterType;
	StatisticsFilterType::Pointer statistics1 = StatisticsFilterType::New();
	
	int N=argc-2; // one for output and one for filename
	bool outInitialized = false;
	
	for (int i=1; i<argc-1;i++) {
		reader1->SetFileName( argv[i] );

		try
			{
				reader1->Update();
				inputImage1 = reader1->GetOutput();
			}
		catch ( itk::ExceptionObject &err)
			{
				std::cout << "ExceptionObject caught a !" << std::endl; 
				std::cout << err << std::endl; 
				return -1;
			}
		
		// statistics

		statistics1->SetInput(inputImage1);
		statistics1->Update();
		
		float m1 = statistics1->GetMean();
		float d1 = sqrt(statistics1->GetVariance());
	
	
		// Initialize output image if it was not
		if(!outInitialized) {
			outputImage = InternalImageType::New();
			outputImage->SetRegions( inputImage1->GetRequestedRegion() );
			outputImage->CopyInformation( inputImage1 );
			outputImage->Allocate();
			outInitialized = true;
		}
		
		IteratorType outputIt( outputImage, inputImage1->GetRequestedRegion() );		
		ConstIteratorType inputIt1( inputImage1, inputImage1->GetRequestedRegion() );
		
		inputIt1.GoToBegin();
		outputIt.GoToBegin();
	
		// normalize and average each pixel value
		while( !inputIt1.IsAtEnd() )
		{
			float val1 = (inputIt1.Get() - m1) / d1 ; 
			float val2 = outputIt.Get();
			float val = val1 / N + val2;
			
			
			outputIt.Set( val );
			++inputIt1;
			++outputIt;
		}
	}

	typedef itk::RescaleIntensityImageFilter< 
							InternalImageType, 
							ImageType >   RescalerType;
	
	RescalerType::Pointer intensityRescaler = RescalerType::New();
	
	intensityRescaler->SetInput( outputImage );
	intensityRescaler->SetOutputMinimum(   0 );
	intensityRescaler->SetOutputMaximum( 255 );
	

  WriterType::Pointer writer = WriterType::New();
  writer->SetFileName( argv[argc-1] );
  writer->SetInput( intensityRescaler->GetOutput() );

  try
    {
    writer->Update();
    }
  catch ( itk::ExceptionObject &err)
    {
    std::cerr << "ExceptionObject caught !" << std::endl; 
    std::cerr << err << std::endl; 
    return -1;   
    }

  
  return 0;
}
