# Supplementary material for: Whole-body gene expression pattern registration in Platynereis larvae
Source: EvoDevo. 2012 Dec 3;3:27. doi: 10.1186/2041-9139-3-27 (PMC3586958; doi:10.1186/2041-9139-3-27)
Supplement: Additional file 3 — Compressed scripts and instructions for the non-rigid registration step using ITK. The archive contains an instruction file itk_instructions.txt and a folder with the scripts. [file 2041-9139-3-27-S3.zip › itk_scripts/register.sh]

#!/bin/bash -e

if (($# < 4))
then
	echo 'usage: fixedFileName movingFileName geneFileName outputFileMask' 
	exit 0;
fi 

FIXED=$1
MOVING=$2
RED=$3
MASK=$4

# Rigid registration
RIGID_OUTPUT="${MASK}_mr_aff20"

echo ./AffineRegistration $FIXED $MOVING "${RIGID_OUTPUT}.tiff" "${RIGID_OUTPUT}_transform.txt" 
./AffineRegistration $FIXED $MOVING "${RIGID_OUTPUT}.tiff" "${RIGID_OUTPUT}_transform.txt" 

# Deformable registration
DEFORM_OUTPUT="${MASK}_dr7sam"

echo ./DeformableRegistration $FIXED "${RIGID_OUTPUT}.tiff" "${DEFORM_OUTPUT}.tiff" "${DEFORM_OUTPUT}_after.tiff" "${DEFORM_OUTPUT}_before.tiff" "${DEFORM_OUTPUT}_field.mha"  
./DeformableRegistration $FIXED "${RIGID_OUTPUT}.tiff" "${DEFORM_OUTPUT}.tiff" "${DEFORM_OUTPUT}_after.tiff" "${DEFORM_OUTPUT}_before.tiff" "${DEFORM_OUTPUT}_field.mha"  

# Apply Affine transform
echo ./ApplyAffineTransform $RED $FIXED "${RIGID_OUTPUT}_transform.txt" "${MASK}_ir20sam_red.tiff"
./ApplyAffineTransform $RED $FIXED "${RIGID_OUTPUT}_transform.txt" "${MASK}_ir20sam_red.tiff"

# Apply deform transform to red channel
echo ./ApplyDeformableTransform "${MASK}_ir20sam_red.tiff" "${DEFORM_OUTPUT}_field.mha" "${MASK}_dr7sopt_red.tiff"
./ApplyDeformableTransform "${MASK}_ir20sam_red.tiff" "${DEFORM_OUTPUT}_field.mha" "${MASK}_dr7sopt_red.tiff"
