# Supplementary material for: Whole-body gene expression pattern registration in Platynereis larvae
Source: EvoDevo. 2012 Dec 3;3:27. doi: 10.1186/2041-9139-3-27 (PMC3586958; doi:10.1186/2041-9139-3-27)
Supplement: Additional file 3 — Compressed scripts and instructions for the non-rigid registration step using ITK. The archive contains an instruction file itk_instructions.txt and a folder with the scripts. [file 2041-9139-3-27-S3.zip › itk_scripts/register_folder.sh]

#!/bin/bash
#$ -m a
#$ -cwd
#$ -o output.txt
#$ -e error.txt

# CHANGE _dapi, which testbash, dot index (for dapi 6, green 7)

if (($# < 4))
then
	echo 'usage: imageFolder referenceImage outputFolder refChannel' 
	exit 0;
fi 

INPUTFOLDER=$1
REF=$2
OUTPUTFOLDER=$3
REFCH=$4


FOLDER_GREEN=${INPUTFOLDER}/
FOLDER_RED=${INPUTFOLDER}/

FILES_GREEN=(`ls ${FOLDER_GREEN}/*_${REFCH}.tif*`)
FILES_RED=(`ls ${FOLDER_RED}/*_red.tif*`)


for (( i = 0 ; i < ${#FILES_GREEN[@]} ; i++ ))
do
	fileName="${FILES_GREEN[$i]}"	
	fileName=`expr "$fileName" : '.*\(/.*\)'` # extract string after the symbol '/'
	
	dotIndex=`expr index "$fileName" \.` 

	let "dotIndex-=${#REFCH}"
	fileName=${fileName:0:$dotIndex-2}  # remove extension and '_green'
	
	./register.sh ${REF} ${FILES_GREEN[$i]} ${FILES_RED[$i]} ${OUTPUTFOLDER}${fileName}	
done
